# Supplementary material for: Assessing vocal performance in complex birdsong: a novel approach
Source: BMC Biol. 2014 Aug 6;12:58. doi: 10.1186/s12915-014-0058-4 (PMC4243327; doi:10.1186/s12915-014-0058-4)
Supplement: Additional file 1: — Spectrograms of subsequent syllables produced by a male skylark in response to a territorial playback and illustration of measures taken to apply the traditional upper-bound regression method. (A, B) Examples with small gaps. (C, D) Examples with large gaps. Red stars indicate peak frequency of the end of the first syllable, and the start frequency of the subsequent syllable, the horizontal bar indicates gap duration, the vertical bar indicates inter-syllable frequency shift that was assessed by calculating the absolute difference of the end peak frequency of a given syllable type and the start peak frequency of the subsequent syllable. [file 12915_2014_58_MOESM1_ESM.zip]

Archive with 1 entries (1 files):
- 1426797846122010_add1.bmp
