# Supplementary material for: Assessing vocal performance in complex birdsong: a novel approach
Source: BMC Biol. 2014 Aug 6;12:58. doi: 10.1186/s12915-014-0058-4 (PMC4243327; doi:10.1186/s12915-014-0058-4)
Supplement: Additional file 3: — Using the traditional upper-bound regression method revealed that vocal gap deviation was smaller when skylarks were singing in response to a territorial playback. This indicates that they were singing closer to their performance limit when challenged than when singing spontaneously. Average values of all syllable types are shown for each of 16 subjects. Spontaneous singing: mean ± SD 41.53 ± 4.98; reactive singing: 38.85 ± 3.64; paired t-test, t = -2.56, df = 15, P = 0.02. [file 12915_2014_58_MOESM3_ESM.zip]

Archive with 1 entries (1 files):
- 1426797846122010_add3.bmp
